# Supplementary material for: Apigenin supplementation substantially improves rooster sperm freezability and post-thaw function
Source: Sci Rep. 2024 Feb 24;14:4527. doi: 10.1038/s41598-024-55057-x (PMC10894267; doi:10.1038/s41598-024-55057-x)
Supplement: Supplementary file 1 — Supplementary Information. [file 41598_2024_55057_MOESM1_ESM.xlsx]

## Sheet: Data
repeat	Treatments	TM	PM	VAP	VSL	VCL	LIN	STR	ALH	BCF	membrane.integrity	abnormal.forms	Viable	Apoptotic	dead	mitochondria.activity	ROS	SOD	TAC	GPX
1	0 µmol/L	39.94	21.2	33.81	20.45	65.16	31.38	60.49	5.47	18.17	44.19	20.5	44.36	34.29	21.35	46.53	4.88	88.49	1.19	57.78
2	0 µmol/L	38.91	17.2	32.02	19.66	63.57	30.93	61.4	5.55	15.1	36.67	18.02	39.47	28.06	32.47	36.8	4.24	89.65	1.2	58.84
3	0 µmol/L	38.34	17.16	28.71	16.93	56.59	29.92	58.97	5.73	14.74	34.74	23.28	42.92	28.06	29.02	32.21	4.68	103.69	1.23	53.46
4	0 µmol/L	40.27	15.29	25.49	17.79	50.56	35.19	69.79	5.38	11.13	40.03	18.02	35.34	23.54	41.12	35.21	4.57	137.13	1.17	53.3
5	0 µmol/L	39.13	18.68	30.26	18.17	59.82	30.37	60.05	5.5	13.72	39.09	15.5	34.84	25.05	40.11	37.94	4.11	102.47	1.24	55.34
6	0 µmol/L	40.51	16.39	27.64	16.98	48.07	35.32	61.43	5.48	16.19	47.12	16.28	33.72	23.65	42.63	38.74	4.62	110.61	1.22	60.5
7	0 µmol/L	44.92	16.56	28.93	14.15	62.85	22.51	48.91	5.52	19.82	38.68	19.6	33.64	35.78	30.58	33.7	4.36	76.38	1.18	52.51
8	0 µmol/L	50.03	15.76	29.81	17.4	61.98	28.07	58.37	5.31	12.65	38.75	14.29	34.96	30.15	34.89	38.42	3.69	126.38	1.3	62.48
1	50 µmol/L	43.2	24.46	35.03	19.64	59.83	32.83	56.07	5.99	20.53	44.28	13.56	49.3	26.17	24.53	44.52	4.23	105.4	1.37	61.08
2	50 µmol/L	40.94	20.64	32.12	19.98	67.01	29.82	62.2	5.58	13.45	41.22	14.82	39.76	26.23	34.01	37.95	4.19	87.4	1.75	54.5
3	50 µmol/L	55.34	19.95	34.49	22.19	49.66	44.68	64.34	5.17	13.61	38.2	18.86	41.53	26.99	31.48	38.02	4.38	116.21	1.34	59.35
4	50 µmol/L	39.38	16.61	31.05	17.1	68.98	24.79	55.07	4.6	16.02	41.53	18.11	37.19	22.06	40.75	46.42	4.58	104.59	1.39	61.77
5	50 µmol/L	42.11	20.21	31.46	18.38	61.23	30.02	58.42	5.31	11.58	52.16	17.82	43.62	23.66	32.72	41.45	3.98	117.96	1.39	60.22
6	50 µmol/L	46.7	15.11	25.5	21.43	48.69	44.01	84.04	3.7	16.43	50.39	19.71	37.79	26.45	35.76	43.81	4.32	109.39	1.11	53.3
7	50 µmol/L	54.73	14.08	31.48	17.75	62.88	28.23	56.39	6.46	16.2	42.77	18.76	40.99	31.37	27.64	40.35	3.67	124.37	1.28	60.06
8	50 µmol/L	40.66	14.26	32.76	17.95	61.87	29.01	54.79	4.39	19.43	27.78	16.36	34.27	29.15	36.58	39.39	4.49	105.26	1.2	59.68
1	100 µmol/L	64.74	26.6	37.27	27.14	59.04	45.97	72.82	4.73	22.62	66.45	16.49	62.2	9.68	28.12	72.59	2.25	126.16	2.31	72.9
2	100 µmol/L	71.27	23.99	39.57	27.35	70.08	39.03	69.12	4.87	13.2	68.25	18.86	62.31	10.11	27.58	75.33	1.95	153.23	2.14	70.89
3	100 µmol/L	76.22	31.27	41.44	29.15	62.45	46.68	70.34	4.67	26.64	71.05	13.17	53.3	12.35	34.35	63.49	2.25	137.07	2.95	65
4	100 µmol/L	74.41	25.75	36.35	26.22	73.64	35.61	72.13	4.88	16.16	68.33	11.44	57.47	12.9	29.63	72.29	2.12	109.8	2.14	62.72
5	100 µmol/L	71.85	32.92	40.2	25.02	62.44	40.07	62.24	4.9	17.26	60.54	10.28	67.01	20.6	12.39	71.58	2.14	138.83	2.31	63.93
6	100 µmol/L	68.09	33.35	41.34	22.8	60.08	37.95	55.15	4.54	20.51	67.6	17.34	56.22	12.1	31.68	66.74	2.34	120.64	2.1	59.17
7	100 µmol/L	76.76	34.18	34.37	27.08	71.41	37.92	78.79	5.22	18.67	80.5	12.65	75.85	12.82	11.33	66.29	1.86	122.75	2.26	64.89
8	100 µmol/L	68.43	24.77	35.83	25.77	64.42	40	71.92	4.76	17.76	60.19	11.04	63.73	18.45	17.82	61.66	2.33	112.25	2.57	69.76
1	200 µmol/L	65.81	28.29	33.76	21.6	71.44	27.32	63.98	5.26	15.91	59.92	17.69	59.97	25.17	14.86	52.98	3.03	106.78	2.08	65.61
2	200 µmol/L	57.9	22.58	35.42	20.93	54.03	39.98	59.09	4.44	20.37	58.68	13.04	48.61	20.32	31.07	58.82	3.59	167.89	1.86	57.48
3	200 µmol/L	64.55	22.18	34.22	19.52	53.92	38.82	57.04	3.86	19.41	56.91	15.54	65.55	23.59	10.86	57.6	2.89	126.78	2.47	55.95
4	200 µmol/L	62.86	22.95	33.25	24.96	65.12	38.33	75.07	5.41	18.37	59.39	13.04	50.55	12.62	36.83	63.76	3.14	103.56	1.67	63.38
5	200 µmol/L	51.45	27.5	33.85	19.8	63.87	31	58.49	5	19.77	55.31	16.64	55.72	18.41	25.87	63.97	3.1	105.33	1.69	61.73
6	200 µmol/L	53.15	25.32	32.08	32.82	65.43	50.16	102.31	5.05	17.22	64.88	16.81	55.92	18.82	25.26	54.74	3.3	72.63	1.39	65.15
7	200 µmol/L	57.78	24.66	29.73	17.33	65.71	26.37	58.29	5.82	17.83	55.1	14.82	64.54	18.47	16.99	58.76	3.08	174.61	2.11	59.33
8	200 µmol/L	66.97	25.17	39.61	28.61	68.81	41.58	72.23	5.49	17.34	53.85	15.2	50.36	16.81	32.83	56.85	2.71	94.69	1.95	59.03
1	400 µmol/L	46.86	21.06	30.9	17.77	57.2	31.07	57.51	5.22	12.08	36.86	20.29	41.51	21.6	36.89	38.94	3.79	114.36	1.36	59.85
2	400 µmol/L	49.4	16.73	33.28	18.35	55.71	32.94	55.14	5.52	12.31	37.28	16.88	39.54	26.71	33.75	38.65	4.2	134.35	1.15	56.46
3	400 µmol/L	40.62	22.85	30.8	20.57	60.85	33.8	66.79	5.19	10.93	46.59	19.39	43.9	19.34	36.76	47.75	3.94	121.06	1.27	59.44
4	400 µmol/L	37.9	14.54	32.82	20.4	60.79	33.56	62.16	5.41	13.51	35.8	13.36	36.53	23.46	40.01	35.51	4.26	120.15	1.59	57.31
5	400 µmol/L	35.91	16.56	27.07	17.28	56.45	30.61	63.83	4.81	19.1	40.51	17.77	39.48	26.06	34.46	35.63	4.03	99.2	1.39	48.5
6	400 µmol/L	44.6	23.13	31.48	18.09	59.63	30.34	57.47	5.37	24.12	47.42	20.11	42.81	31.79	25.4	42.29	3.81	116.42	1.47	52.88
7	400 µmol/L	39.72	16.03	27.33	17.28	57.78	29.91	63.23	5.47	15.1	36.27	18.02	42.64	29.78	27.58	40	3.71	93.85	0.96	71.05
8	400 µmol/L	43.89	13.52	30.61	18.95	56.19	33.72	61.91	5.47	19.17	43	18.32	37.01	32.87	30.12	32.91	4.03	102.61	1.08	53.5
